# Supplementary material for: Association of TCF7L2 rs7903146 (C/T) Polymorphism with Type 2 Diabetes Mellitus in a Chinese Population: Clinical Characteristics and Ethnic Context
Source: Diagnostics (Basel). 2025 Aug 21;15(16):2110. doi: 10.3390/diagnostics15162110 (PMC12385235; doi:10.3390/diagnostics15162110)
Supplement: Supplementary file 1 [file diagnostics-15-02110-s001.zip]

Archive with 1 entries (1 files):
- diagnostics-3766134-supplementary.pdf
